# Supplementary material for: Anti-Inflammatory Activities of the Ethanol Extract of Prasiola japonica, an Edible Freshwater Green Algae, and Its Various Solvent Fractions in LPS-Induced Macrophages and Carrageenan-Induced Paw Edema via the AP-1 Pathway
Source: Molecules. 2021 Dec 29;27(1):194. doi: 10.3390/molecules27010194 (PMC8746635; doi:10.3390/molecules27010194)
Supplement: Supplementary file 1 [file molecules-27-00194-s001.zip]

Archive with 1 entries (1 files):
- molecules-1473655-supplementary.pdf
